# Supplementary material for: Exploring Different Toxic Effects of UV-Aged and Bio-Aged Microplastics on Growth and Oxidative Stress of Escherichia coli
Source: Toxics. 2025 Aug 22;13(9):706. doi: 10.3390/toxics13090706 (PMC12473941; doi:10.3390/toxics13090706)
Supplement: Supplementary file 1 [file toxics-13-00706-s001.zip]

Archive with 1 entries (1 files):
- toxics-3822503-supplementary.pdf
